# Supplementary material for: Comparative Efficacy and Safety of Intra-Articular Adipose-Derived, Bone Marrow-Derived, and Peripheral Blood-Derived Stem Cell Injections for Knee Osteoarthritis: A Systematic Review
Source: Bioengineering (Basel). 2026 Jul 1;13(7):771. doi: 10.3390/bioengineering13070771 (PMC13405813; doi:10.3390/bioengineering13070771)
Supplement: Supplementary file 1 [file bioengineering-13-00771-s001.zip]

Archive with 1 entries (1 files):
- bioengineering-4389035-supplementary.pdf
